# Supplementary material for: Procalcitonin Increase Is Associated with the Development of Critical Care-Acquired Infections in COVID-19 ARDS
Source: Antibiotics (Basel). 2021 Nov 22;10(11):1425. doi: 10.3390/antibiotics10111425 (PMC8615001; doi:10.3390/antibiotics10111425)
Supplement: Supplementary file 1 [file antibiotics-10-01425-s001.zip]

Archive with 1 entries (1 files):
- antibiotics-1432302-supplementary.pdf
